# Supplementary material for: Data on some socio-economic parameters explaining the movement of extra-EU asylum seekers in Europe
Source: Data Brief. 2016 Nov 9;9:966–9. doi: 10.1016/j.dib.2016.11.017 (PMC5121136; doi:10.1016/j.dib.2016.11.017)
Supplement: Supplementary file 1 — Supplementary material [file mmc2.zip]

Archive with 1 entries (1 files):
- Data_Correlation_Regression.xlsx
