# Supplementary material for: Data on some socio-economic parameters explaining the movement of extra-EU asylum seekers in Europe
Source: Data Brief. 2016 Nov 9;9:966–9. doi: 10.1016/j.dib.2016.11.017 (PMC5121136; doi:10.1016/j.dib.2016.11.017)
Supplement: Supplementary file 1 — Supplementary material [file mmc2.zip › Data_Correlation_Regression.xlsx]

## Sheet: First time As-seekers 2015_2014
TIME	2015
SEX	Total
AGE	Total
ASYL_APP	First time applicant
UNIT	Person
GEO/CITIZEN	Afghanistan	Albania	Algeria	Armenia	Bangladesh	Bosnia and Herzegovina	China (including Hong Kong)	Democratic Republic of the Congo	Eritrea	Former Yugoslav Republic of Macedonia, the	Gambia, The	Georgia	Guinea	Iran	Iraq	Kosovo (under United Nations Security Council Resolution 1244/99)	Mali	Nigeria	Pakistan	Russia	Senegal	Serbia	Somalia	Sri Lanka	Stateless	Sudan	Syria	Turkey	Ukraine	Unknown	Part. Sum	OTHER	Extra EU-28
Austria	24840	135	840	235	700	45	290	110	85	275	205	355	30	3380	13225	2305	40	1245	2890	1340	75	270	2040	35	2000	130	24720	190	485	90	82605	2900	85505
Belgium	7730	610	90	120	40	30	135	630	335	200	55	195	635	450	9215	470	35	115	340	535	210	160	2010	95	5	115	10295	185	370	1090	36500	2490	38990
Bulgaria	6165	0	10	0	45	0	0	0	0	5	5	5	0	170	6910	0	5	5	570	10	0	0	5	20	120	0	5955	0	65	0	20070	95	20165
Croatia	10	0	5	0	0	5	0	0	0	0	0	0	0	10	5	10	0	0	0	5	0	5	0	0	0	0	25	10	10	0	100	40	140
Cyprus	10	0	0	5	45	0	5	0	0	0	0	15	5	20	60	0	0	15	120	10	0	5	65	50	65	0	910	5	70	5	1485	620	2105
Czech Republic	25	0	10	30	0	0	35	0	0	0	0	15	0	0	35	10	0	15	5	30	0	5	0	0	25	0	130	5	565	0	940	295	1235
Denmark	2215	85	95	40	60	25	25	10	1705	30	25	100	5	2745	1470	110	5	115	90	170	5	45	255	20	1685	50	8580	25	95	15	19900	925	20825
Estonia	10	0	0	10	0	0	0	0	0	0	0	10	0	0	15	0	0	5	5	15	0	0	0	5	0	10	15	0	95	0	195	30	225
Finland	5190	755	90	5	90	25	15	20	70	30	45	15	15	615	20400	160	15	155	55	165	10	35	1975	25	60	25	875	55	65	305	31360	790	32150
France	2410	3220	2330	1390	3345	340	2960	3800	895	315	155	1085	2040	265	3065	3825	1545	1580	1805	2865	500	400	1305	1405	280	5315	4625	1015	1625	0	55705	14865	70570
Germany (until 1990 former territory of the FRG)	31380	53805	2040	1965	810	4635	520	155	10875	9085	2995	2780	660	5395	29785	33425	525	5205	8200	5255	1190	16700	5125	280	3885	1030	158655	1500	4570	15295	417725	24075	441800
Greece	1545	915	100	25	535	0	90	110	135	0	5	295	5	190	575	0	20	190	1505	35	15	0	95	10	200	115	3325	40	220	0	10295	1075	11370
Hungary	45560	255	530	0	4005	5	5	395	535	20	155	30	110	1785	9175	23690	290	940	15010	15	330	60	340	115	15	260	64080	275	25	1465	169475	4960	174435
Iceland	:	:	:	:	:	:	:	:	:	:	:	:	:	:	:	:	:	:	:	:	:	:	:	:	:	:	:	:	:	:	0	0	:
Ireland	125	215	80	0	285	0	20	60	5	0	5	40	5	20	40	15	0	185	1350	5	5	0	15	5	0	15	75	0	45	0	2615	655	3270
Italy	3985	420	165	40	6015	135	360	115	700	10	8015	135	1685	260	505	320	5445	17780	10285	40	6370	130	720	85	0	145	505	260	4680	1680	70990	12255	83245
Latvia	35	0	0	0	0	0	0	5	0	0	0	30	0	0	85	0	0	0	5	10	0	0	0	0	0	0	5	0	45	0	220	110	330
Liechtenstein	:	:	:	:	:	:	:	:	:	:	:	:	:	:	:	:	:	:	:	:	:	:	:	:	:	:	:	:	:	:	0	0	:
Lithuania	30	0	0	5	0	0	0	0	0	0	0	45	0	0	25	0	0	0	0	35	0	0	0	0	0	0	5	0	60	0	205	70	275
Luxembourg	220	130	25	0	0	65	0	5	45	25	5	25	5	60	545	190	5	30	5	15	5	50	15	5	5	5	635	20	25	0	2165	195	2360
Malta	0	0	10	0	5	0	5	0	45	15	5	0	5	10	10	0	30	5	5	0	25	5	35	0	0	5	395	0	70	0	685	1010	1695
Netherlands	2550	1005	45	75	30	120	205	5	7390	110	55	255	80	1885	3010	685	10	215	155	125	20	440	260	35	2460	235	18640	55	725	340	41220	1815	43035
Norway	6910	430	100	20	180	45	60	10	2785	45	40	30	25	1310	2935	155	10	110	435	110	25	45	495	15	1100	360	10535	80	90	0	28490	1980	30470
Poland	15	0	0	160	5	0	5	0	5	0	0	230	0	5	55	0	0	5	20	6985	5	0	0	5	25	0	285	15	1575	0	9400	855	10255
Portugal	5	5	5	0	5	0	75	25	0	0	5	0	35	10	5	5	80	5	65	10	10	0	0	10	0	0	15	0	365	0	740	130	870
Romania	90	5	5	0	20	0	10	10	5	0	0	10	5	20	190	0	0	10	30	0	0	5	10	15	25	0	550	45	35	0	1095	130	1225
Slovakia	25	0	0	0	5	0	0	0	0	0	0	0	0	5	170	0	0	0	5	5	0	0	0	0	0	0	5	0	15	15	250	20	270
Slovenia	45	10	0	0	0	5	0	0	0	0	0	5	0	30	45	25	0	5	25	5	0	5	5	0	0	0	15	5	10	0	240	20	260
Spain	40	15	650	35	45	5	245	30	10	0	55	50	80	80	130	0	215	200	105	85	30	15	160	25	0	10	5720	5	3340	20	11400	3200	14600
Sweden	41190	2565	340	220	320	495	60	30	6515	415	170	780	45	4270	20190	1605	25	405	515	495	40	750	4730	15	7445	445	50890	220	1335	995	147515	8595	156110
Switzerland	7800	415	285	45	70	90	580	150	9860	120	950	365	260	570	2285	495	145	905	255	175	400	115	1215	1775	385	275	4650	385	235	215	35470	2590	38060
United Kingdom	2780	1790	155	25	1270	0	655	200	3735	0	240	45	30	3680	2595	25	15	1480	3245	115	30	10	405	1395	645	3005	2840	250	245	25	30930	7440	38370
Total	192940	66780	8000	4445	17940	6070	6355	5880	45740	10710	13195	6960	5770	27240	126755	67530	8475	30930	47090	18670	9305	19255	21285	5445	20430	11545	377960	4645	21155	21560	1230060	94155	1324215
European Union (28 countries)	178230	65935	7620	4385	17695	5940	5715	5720	33095	10545	12210	6560	5485	25365	121535	66885	8315	29915	46400	18385	8880	19090	19575	3650	18940	10910	362775	4180	20830	21345	1166110	89575	1255685
TIME	2014
SEX	Total
AGE	Total
ASYL_APP	First time applicant
UNIT	Person
GEO/CITIZEN	Afghanistan	Albania	Algeria	Armenia	Bangladesh	Bosnia and Herzegovina	China (including Hong Kong)	Democratic Republic of the Congo	Eritrea	Former Yugoslav Republic of Macedonia, the	Gambia, The	Georgia	Guinea	Iran	Iraq	Kosovo (under United Nations Security Council Resolution 1244/99)	Mali	Nigeria	Pakistan	Russia	Senegal	Serbia	Somalia	Sri Lanka	Stateless	Sudan	Syria	Turkey	Ukraine	Unknown	Part. Sum	OTHER	Extra EU-28
Austria	4915	65	440	250	100	190	225	60	110	130	85	350	35	725	1050	1745	20	545	330	1485	30	305	1150	15	1295	90	7660	165	420	40	24025	1650	25675
Belgium	805	495	120	120	35	85	105	610	790	170	35	280	665	180	975	315	55	110	110	535	220	175	280	65	5	115	2635	135	490	960	11675	2370	14045
Bulgaria	2950	0	155	5	15	0	0	5	10	0	15	0	5	105	505	0	45	10	170	5	10	0	10	5	250	10	6200	10	40	0	10535	270	10805
Croatia	15	0	55	0	20	5	0	5	5	0	5	0	0	5	0	5	10	15	25	5	5	5	10	0	5	5	60	5	10	5	285	95	380
Cyprus	0	0	0	5	70	0	5	0	0	0	0	5	5	30	25	0	0	15	65	10	0	0	20	50	10	0	750	5	95	0	1165	315	1480
Czech Republic	15	0	5	20	0	5	5	5	0	5	0	10	5	5	20	10	0	15	5	25	0	5	0	0	35	0	105	0	420	0	720	185	905
Denmark	305	60	120	95	35	20	30	20	2275	20	10	105	10	275	145	80	5	95	65	495	5	80	695	20	1135	90	7200	15	135	55	13695	840	14535
Estonia	0	0	5	0	0	0	0	0	0	0	0	5	0	0	0	0	5	0	0	15	0	0	0	0	0	20	5	0	55	0	110	35	145
Finland	195	105	85	5	10	15	15	25	10	15	55	35	20	90	800	95	15	155	40	125	10	35	405	20	50	5	145	40	300	65	2985	505	3490
France	575	2845	1600	1540	2655	820	2670	5195	720	225	100	1370	2190	170	895	2420	1485	1385	2135	3620	360	565	785	2165	270	1950	2830	1400	1395	0	46335	12510	58845
Germany (until 1990 former territory of the FRG)	9115	7865	2175	2115	695	5705	460	195	13200	5615	1910	2875	1150	3195	5345	6910	520	3925	3970	4410	760	17170	5530	445	1375	755	39330	1565	2655	5405	156340	16605	172945
Greece	1550	555	120	25	370	0	60	80	245	0	10	300	15	295	130	0	50	175	1125	25	40	5	105	15	40	315	730	30	105	5	6520	1065	7585
Hungary	8560	60	25	5	225	5	10	60	110	10	70	30	25	255	470	20910	105	180	310	10	10	120	185	20	5	60	6630	105	35	670	39275	1940	41215
Iceland	:	:	:	:	:	:	:	:	:	:	:	:	:	:	:	:	:	:	:	:	:	:	:	:	:	:	:	:	:	:	0	#VALUE!	:
Ireland	25	100	75	0	100	0	30	75	5	0	5	20	5	25	25	5	0	140	290	0	0	0	15	0	0	5	25	0	50	0	1020	420	1440
Italy	3105	175	105	65	4525	165	85	85	475	15	8490	90	935	385	780	100	9760	9690	7095	65	4660	110	805	85	5	215	505	385	2075	665	55700	7955	63655
Latvia	15	0	5	10	0	0	0	0	0	0	0	165	0	0	20	0	0	0	0	10	0	0	0	5	0	0	35	0	75	0	340	25	365
Liechtenstein	:	:	:	:	:	:	:	:	:	:	:	:	:	:	:	:	:	:	:	:	:	:	:	:	:	:	:	:	:	:	0	#VALUE!	:
Lithuania	70	0	0	0	0	0	0	0	0	0	0	110	0	0	5	0	0	5	5	35	0	0	0	0	5	0	5	0	65	0	305	80	385
Luxembourg	5	90	40	0	0	165	0	10	40	15	5	10	5	10	15	105	5	35	0	5	0	55	10	0	0	5	95	10	25	0	760	270	1030
Malta	0	0	0	0	0	0	0	0	45	0	45	0	5	10	5	0	30	45	5	0	10	0	120	0	0	75	305	0	40	0	740	535	1275
Netherlands	450	85	15	145	10	125	105	5	3835	110	20	320	65	505	615	60	35	225	185	165	10	190	350	55	2705	180	8750	45	250	350	19965	1815	21780
Norway	550	200	90	25	160	30	35	15	2805	25	15	35	25	95	165	135	10	320	110	175	15	80	760	10	785	790	1980	45	130	0	9615	1295	10910
Poland	30	0	5	100	20	0	10	0	10	0	0	560	0	15	25	0	0	5	40	2065	0	0	5	0	25	5	105	0	2150	0	5175	435	5610
Portugal	0	0	0	0	0	0	5	10	5	0	0	0	10	10	5	0	20	5	25	5	5	0	5	15	5	0	20	0	155	0	305	135	440
Romania	280	20	5	5	5	0	10	5	0	0	0	5	5	55	205	0	0	10	45	10	5	5	5	0	5	5	595	30	35	0	1350	150	1500
Slovakia	75	0	0	0	5	0	0	0	5	0	0	5	0	5	5	0	0	0	5	0	0	0	10	0	0	5	35	0	20	10	185	45	230
Slovenia	70	0	0	0	5	10	5	0	0	0	0	0	0	20	10	15	0	15	20	5	0	10	20	0	0	0	90	10	15	0	320	35	355
Spain	95	10	300	15	30	0	10	25	5	0	30	20	60	35	110	0	585	140	135	60	30	0	100	40	5	20	1495	0	890	10	4255	1205	5460
Sweden	2880	1635	395	255	165	460	65	55	11055	395	140	735	40	800	1745	1320	30	440	360	710	50	1255	3785	20	7540	460	30315	155	1280	355	68895	6085	74980
Switzerland	730	120	335	90	35	140	380	150	6825	60	370	400	205	115	280	340	165	850	115	150	185	135	770	905	350	135	3770	265	200	235	18805	3135	21940
United Kingdom	1755	1970	175	20	920	5	1115	245	3290	5	285	50	40	2500	910	30	15	1520	3975	120	30	5	410	1715	410	1615	2355	295	280	5	26065	6055	32120
Total	39135	16465	6465	4910	10205	7950	5445	6955	45885	6815	11700	7885	5510	9910	15290	34590	12965	20060	20770	14355	6460	20310	16335	5680	16305	6935	124750	4725	13880	8840	527485	68045	595530
European Union (28 countries)	37855	16145	6035	4795	10005	7780	5030	6790	36250	6730	11315	7445	5280	9700	14845	34115	12790	18895	20550	14030	6260	20095	14805	4765	15170	6005	119000	4415	13550	8605	499050	63630	562680
Total (Sum)																																	595525

## Sheet: DATA 2015_2014
Countries	First Time Asylum-seekers 2015	Refugees to 1.000 inhabitants 2014	GDP PPS 2014	Expenditure social protection 2014 (gov_10a_exp.xls)	Unemployment rates of the population aged 25-64 by educational attainment level (2014)	Population 2014			Countries	First Time Asylum-seekers 2014	Refugees to 1.000 inhabitants 2013	GDP PPS 2013	% Expenditure social protection 2013 (gov_10a_exp.xls)	Unemployment rates 2013	Population 2013
Austria	85505	7.13	303219	21.7	10.8	8584926			Austria	25675	6.54	296728	21.4	9.5	8506889
Belgium	38990	2.6	362997	19.9	14.3	11258434			Belgium	14045	2.31	355377	20.1	13.5	11203992
Bulgaria	20165	1.53	92498.2	13.4	27.5	7202198			Bulgaria	10805	0.6	88862.9	13.5	28.5	7245677
Croatia	140	0.17	68233.7	15.7	24.3	4225316			Croatia	380	0.16	67343.7	14.6	19.8	4246809
Cyprus	2105	4.44	19094.5	12.2	19.4	847008			Cyprus	1480	3.4	19399	11.9	18	858000
Czech Republic	1235	0.3	244250	13.2	20.7	10538275			Czech Republic	905	0.28	233128	13.6	23.4	10512419
Denmark	20825	3.15	193154	24.5	8.4	5659715			Denmark	14535	2.34	189298	24.9	9.2	5617345
Estonia	225	0.07	27525.7	11.8	11.9	1313271			Estonia	145	0.05	26427.6	11.8	13.7	1315819
Finland	32150	2.15	165379	25.4	12.5	5471753			Finland	3490	2.07	164381	24.8	12.2	5451270
France	70570	3.93	1.93781e+06	24.8	14.8	66352469			France	58845	3.62	1907709	24.4	13.9	65835579
Germany	441800	2.69	2.79571e+06	18.8	12	81174000			Germany	172945	2.27	2.67828e+06	18.8	12.3	80767463
Greece	11370	0.94	217177	20.1	27.6	10812467			Greece	7585	0.31	216499	19.6	28.7	10926807
Hungary	174435	0.29	183989	15.6	16.7	9849000			Hungary	41215	0.25	175502	16.5	21.6	9877365
Ireland	3270	1.25	169647	13.2	18.7	4625885			Ireland	1440	1.3	161535	14.1	20.3	4605501
Italy	83245	1.57	1.60216e+06	21.4	15.2	60795612			Italy	63655	1.25	1.58733e+06	21	14.4	60782668
Latvia	330	0.09	34935.8	11.5	23.6	1986096			Latvia	365	0.08	33508.3	11.5	22.6	2001468
Lithuania	275	0.35	60411.2	11.5	28.6	2921262			Lithuania	385	0.3	57869	11.4	32.9	2943472
Luxembourg	2360	1.99	40758.8	18.6	7.7	562958			Luxembourg	1030	1.73	38468.2	18.8	8.6	549680
Malta	1695	14.58	10070	13.7	7.7	429344			Malta	1275	23.09	9717.7	13.8	8.4	425384
Netherlands	43035	4.89	605557	16.9	10.1	16900726			Netherlands	21780	4.46	594727	17	9	16829289
Norway	30470	9.14	251159	18.1	6.3	5165802			Norway	10910	9.14	250486	17.6	5.4	5107970
Poland	10255	0.41	714525	16.1	18	38005614			Poland	5610	0.43	687643	16.2	19.3	38017856
Portugal	870	0.07	222590	18.5	14.8	10374822			Portugal	440	0.06	215553	19.2	17	10427301
Romania	1225	0.11	301802	11.4	6.4	19861408			Romania	1500	0.08	288662	11.5	6.6	19947311
Slovakia	270	0.15	114215	20	39.3	5421349			Slovakia	230	0.13	109524	20.1	40	5415949
Slovenia	260	0.12	46648.3	18	15.5	2062874			Slovenia	355	0.1	44236.3	18.8	17.8	2061085
Spain	14600	0.13	1.16301e+06	17.6	31.4	46439864			Spain	5460	0.1	1.12999e+06	17.9	32.7	46512199
Sweden	156110	14.66	326824	21.3	13.9	9747355			Sweden	74980	11.93	319313	21.6	13.4	9644864
Switzerland	38060	7.63	362768	13.4	8.8	8236573			Switzerland	21940	6.49	354330	13.6	8.1	8139631
United Kingdom	38370	1.82	1.93362e+06	16.5	8.4	64767115			United Kingdom	32120	2	1.85104e+06	16.8	10.6	64351155
	1324215									595525

## Sheet:  Table 1_Descriptive Statistics
		Log First Time Asylum-seekers 2015	Log Refugees to 1.000 inhabitants 2014	Log GDP PPS 2014	Log Expenditure on social protection, % GDP 2014	Log Unemployment rates 2014	Log Pop al 2014			Correlation
	Austria	4.93199	0.85309	5.48176	1.33646	1.03342	6.93374				Log First Time Asylum-seekers 2015	Log Refugees to 1.000 inhabitants 2014	Log GDP PPS 2014	Log Expenditure on social protection, % GDP 2014	Log Unemployment rates 2014	Log Pop al 2014
	Belgium	4.59095	0.414973	5.5599	1.29885	1.15534	7.05148			Log First Time Asylum-seekers 2015	1
	Bulgaria	4.3046	0.184691	4.96613	1.1271	1.43933	6.85747			Log Refugees to 1.000 inhabitants 2014	0.657009	1
	Croatia	2.14613	-0.769551	4.834	1.1959	1.38561	6.62586			Log GDP PPS 2014	0.695249	0.16763	1
	Cyprus	3.32325	0.647383	4.28091	1.08636	1.2878	5.92789			Log Expenditure on social protection, % GDP 2014	0.528915	0.350642	0.470844	1
	Czech Republic	3.09167	-0.522879	5.38783	1.12057	1.31597	7.02277			Log Unemployment rates 2014	-0.316932	-0.479884	-0.0973639	-0.113238	1
	Denmark	4.31859	0.498311	5.2859	1.38917	0.924279	6.75279			Log Pop al 2014	0.600209	0.00646541	0.964925	0.370457	0.0504135	1
	Estonia	2.35218	-1.1549	4.43974	1.07188	1.07555	6.11835
	Finland	4.50718	0.332438	5.21848	1.40483	1.09691	6.73813
	France	4.84862	0.594393	6.28731	1.39445	1.17026	7.82186
	Germany	5.64523	0.429752	6.44649	1.27416	1.07918	7.90942			Table 1. Descriptive Statistics
	Greece	4.05576	-0.0268721	5.33681	1.3032	1.44091	7.03392
	Hungary	5.24163	-0.537602	5.26479	1.19312	1.22272	6.99339			Variables	1	2	3	4	5	6
	Ireland	3.51455	0.09691	5.22955	1.12057	1.27184	6.66519			Log First asylum-seekers - 2015	1
	Italy	4.92036	0.1959	6.20471	1.33041	1.18184	7.78387			Log Refugees to 1.000 inhabitants - 2014	0.657**	1
	Latvia	2.51851	-1.04576	4.54327	1.0607	1.37291	6.298			Log GDP (PPP) - 2014	0.695**	0.168	1
	Lithuania	2.43933	-0.455932	4.78112	1.0607	1.45637	6.46557			Log Expenditure on social protection, % GDP - 2014	0.529**	0.351	0.471**	1
	Luxembourg	3.37291	0.298853	4.61022	1.26951	0.886491	5.75048			Log Unemployment rate - 2014	-0.317	-0.480**	-0.097	-0.113	1
	Malta	3.22917	1.16376	4.00303	1.13672	0.886491	5.63281			Log Population - 2014	0.600**	0.006	0.965**	0.370*	0.050	1
	Netherlands	4.63382	0.689309	5.78216	1.22789	1.00432	7.22791			Notes: *Significant at the 0.05 level (two-tailed); **Significant at the 0.01 level (two-tailed)
	Norway	4.48387	0.960946	5.39995	1.25768	0.799341	6.71314
	Poland	4.01094	-0.387216	5.85402	1.20683	1.25527	7.57985
	Portugal	2.93952	-1.1549	5.34751	1.26717	1.17026	7.01598			1.02904	VIF
	Romania	3.08814	-0.958607	5.47972	1.0569	0.80618	7.29801
	Slovakia	2.43136	-0.823909	5.05772	1.30103	1.59439	6.73411
	Slovenia	2.41497	-0.920819	4.66884	1.25527	1.19033	6.31447
	Spain	4.16435	-0.886057	6.06558	1.24551	1.49693	7.66689
	Sweden	5.19343	1.16613	5.51431	1.32838	1.14301	6.98889
	Switzerland	4.58047	0.882525	5.55963	1.1271	0.944483	6.91575
	United Kingdom	4.58399	0.260071	6.28637	1.21748	0.924279	7.81135

## Sheet: Table 2_Regressions
	2015
	Model 1
	Countries	First Time As-seek 2015	Refugees to 1.000 inhabitants 2014		Log First Time As-seek. 2015	Log Refugees to 1.000 inhabitants 2014							SUMMARY OUTPUT
	Austria	85505	7.13		4.93199	0.85309		LinearRegTrain (7,3)	Constant	X1
	Belgium	38990	2.6		4.59095	0.414973		Coefficients	3.86185	0.902415			Regression Statistics
	Bulgaria	20165	1.53		4.3046	0.184691		Std error	0.142244	0.195686			Multiple R	0.657009
	Croatia	140	0.17		2.14613	-0.769551		p-value	1.17555e-21	8.01684e-05			R Square	0.431661
	Cyprus	2105	4.44		3.32325	0.647383		R-sqr	0.431661				Adjusted R Square	0.411363
	Czech Republic	1235	0.3		3.09167	-0.522879		Number valid obs	30				Standard Error	0.779102
	Denmark	20825	3.15		4.31859	0.498311		Total obs	30				Observations	30
	Estonia	225	0.07		2.35218	-1.1549
	Finland	32150	2.15		4.50718	0.332438							ANOVA
	France	70570	3.93		4.84862	0.594393								df	SS	MS	F	P-value
	Germany	441800	2.69		5.64523	0.429752							Regression	1	12.9087	12.9087	21.2663	8.01684e-05
	Greece	11370	0.94		4.05576	-0.0268721							Residual	28	16.996	0.607
	Hungary	174435	0.29		5.24163	-0.537602							Total	29	29.9047
	Ireland	3270	1.25		3.51455	0.09691
	Italy	83245	1.57		4.92036	0.1959								Coefficients	Std Err	t Stat	P-value	Lower 95%	Upper 95%	Lower 95%	Upper 95%
	Latvia	330	0.09		2.51851	-1.04576							Intercept	3.86185	0.142244	27.1495	1.17555e-21	3.57047	4.15322	3.57047	4.15322
	Lithuania	275	0.35		2.43933	-0.455932							Log 2014 Refugees to 1.000 inhabitants	0.902415	0.195686	4.61154	8.01684e-05	0.50157	1.30326	0.50157	1.30326
	Luxembourg	2360	1.99		3.37291	0.298853
	Malta	1695	14.58		3.22917	1.16376
	Netherlands	43035	4.89		4.63382	0.689309
	Norway	30470	9.14		4.48387	0.960946
	Poland	10255	0.41		4.01094	-0.387216
	Portugal	870	0.07		2.93952	-1.1549
	Romania	1225	0.11		3.08814	-0.958607
	Slovakia	270	0.15		2.43136	-0.823909
	Slovenia	260	0.12		2.41497	-0.920819
	Spain	14600	0.13		4.16435	-0.886057
	Sweden	156110	14.66		5.19343	1.16613
	Switzerland	38060	7.63		4.58047	0.882525
	United Kingdom	38370	1.82		4.58399	0.260071
		1324215
	Model 2
	Countries	First Time As-seek 2015	GDP PPS 2014		Log First Time As-seek. 2015	Log GDP PPS 2014							SUMMARY OUTPUT
	Austria	85505	303219		4.93199	5.48176		LinearRegTrain (7,3)	Constant	X1
	Belgium	38990	362997		4.59095	5.5599		Coefficients	-2.20608	1.14375			Regression Statistics
	Bulgaria	20165	92498.2		4.3046	4.96613		Std error	1.1934	0.223461			Multiple R	0.695249
	Croatia	140	68233.7		2.14613	4.834		p-value	0.0751065	2.00675e-05			R Square	0.48337
	Cyprus	2105	19094.5		3.32325	4.28091		R-sqr	0.48337				Adjusted R Square	0.464919
	Czech Republic	1235	244250		3.09167	5.38783		Number valid obs	30				Standard Error	0.742814
	Denmark	20825	193154		4.31859	5.2859		Total obs	30				Observations	30
	Estonia	225	27525.7		2.35218	4.43974
	Finland	32150	165379		4.50718	5.21848							ANOVA
	France	70570	1.93781e+06		4.84862	6.28731								df	SS	MS	F	P-value
	Germany	441800	2.79571e+06		5.64523	6.44649							Regression	1	14.455	14.455	26.1974	2.00675e-05
	Greece	11370	217177		4.05576	5.33681							Residual	28	15.4496	0.551772
	Hungary	174435	183989		5.24163	5.26479							Total	29	29.9047
	Ireland	3270	169647		3.51455	5.22955
	Italy	83245	1.60216e+06		4.92036	6.20471								Coefficients	Std Err	t Stat	P-value	Lower 95%	Upper 95%	Lower 95%	Upper 95%
	Latvia	330	34935.8		2.51851	4.54327							Intercept	-2.20608	1.1934	-1.84857	0.0751065	-4.65066	0.238487	-4.65066	0.238487
	Lithuania	275	60411.2		2.43933	4.78112							Log GDP 2014 PAR. ACQ	1.14375	0.223461	5.11834	2.00675e-05	0.686013	1.60149	0.686013	1.60149
	Luxembourg	2360	40758.8		3.37291	4.61022
	Malta	1695	10070		3.22917	4.00303
	Netherlands	43035	605557		4.63382	5.78216
	Norway	30470	251159		4.48387	5.39995
	Poland	10255	714525		4.01094	5.85402
	Portugal	870	222590		2.93952	5.34751
	Romania	1225	301802		3.08814	5.47972
	Slovakia	270	114215		2.43136	5.05772
	Slovenia	260	46648.3		2.41497	4.66884
	Spain	14600	1.16301e+06		4.16435	6.06558
	Sweden	156110	326824		5.19343	5.51431
	Switzerland	38060	362768		4.58047	5.55963
	United Kingdom	38370	1.93362e+06		4.58399	6.28637
	Model 3
	Countries	First Time As-seek 2015	% Expenditure social protection 2014		Log First Time As-seek. 2015	Log Expen on social protection, % GDP 2014							SUMMARY OUTPUT
	Austria	85505	21.7		4.93199	1.33646		LinearRegTrain (7,3)	Constant	X1
	Belgium	38990	19.9		4.59095	1.29885		Coefficients	-2.3492	5.08247			Regression Statistics
	Bulgaria	20165	13.4		4.3046	1.1271		Std error	1.89041	1.54117			Multiple R	0.528915
	Croatia	140	15.7		2.14613	1.1959		p-value	0.224287	0.00265535			R Square	0.279751
	Cyprus	2105	12.2		3.32325	1.08636		R-sqr	0.279751				Adjusted R Square	0.254028
	Czech Republic	1235	13.2		3.09167	1.12057		Number valid obs	30				Standard Error	0.877065
	Denmark	20825	24.5		4.31859	1.38917		Total obs	30				Observations	30
	Estonia	225	11.8		2.35218	1.07188
	Finland	32150	25.4		4.50718	1.40483							ANOVA
	France	70570	24.8		4.84862	1.39445								df	SS	MS	F	P-value
	Germany	441800	18.8		5.64523	1.27416							Regression	1	8.36587	8.36587	10.8755	0.00265535
	Greece	11370	20.1		4.05576	1.3032							Residual	28	21.5388	0.769242
	Hungary	174435	15.6		5.24163	1.19312							Total	29	29.9047
	Ireland	3270	13.2		3.51455	1.12057
	Italy	83245	21.4		4.92036	1.33041								Coefficients	Std Err	t Stat	P-value	Lower 95%	Upper 95%	Lower 95%	Upper 95%
	Latvia	330	11.5		2.51851	1.0607							Intercept	-2.3492	1.89041	-1.24269	0.224287	-6.22153	1.52313	-6.22153	1.52313
	Lithuania	275	11.5		2.43933	1.0607							Log 2014Expenditure on social protection, % GDP	5.08247	1.54117	3.2978	0.00265535	1.92552	8.23942	1.92552	8.23942
	Luxembourg	2360	18.6		3.37291	1.26951
	Malta	1695	13.7		3.22917	1.13672
	Netherlands	43035	16.9		4.63382	1.22789
	Norway	30470	18.1		4.48387	1.25768
	Poland	10255	16.1		4.01094	1.20683
	Portugal	870	18.5		2.93952	1.26717
	Romania	1225	11.4		3.08814	1.0569
	Slovakia	270	20		2.43136	1.30103
	Slovenia	260	18		2.41497	1.25527
	Spain	14600	17.6		4.16435	1.24551
	Sweden	156110	21.3		5.19343	1.32838
	Switzerland	38060	13.4		4.58047	1.1271
	United Kingdom	38370	16.5		4.58399	1.21748
	Model 4
	Countries	First Time As-seek 2015	Pop. 2014		Log First Time As-seek. 2015	Log Pop al 2014							SUMMARY OUTPUT
	Austria	85505	8584926		4.93199	6.93374		LinearRegTrain (7,3)	Constant	X1
	Belgium	38990	11258434		4.59095	7.05148		Coefficients	-3.11488	1.01294			Regression Statistics
	Bulgaria	20165	7202198		4.3046	6.85747		Std error	1.76367	0.255098			Multiple R	0.600209
	Croatia	140	4225316		2.14613	6.62586		p-value	0.0882753	0.000454417			R Square	0.360251
	Cyprus	2105	847008		3.32325	5.92789		R-sqr	0.360251				Adjusted R Square	0.337403
	Czech Republic	1235	10538275		3.09167	7.02277		Number valid obs	30				Standard Error	0.8266
	Denmark	20825	5659715		4.31859	6.75279		Total obs	30				Observations	30
	Estonia	225	1313271		2.35218	6.11835
	Finland	32150	5471753		4.50718	6.73813							ANOVA
	France	70570	66352469		4.84862	7.82186								df	SS	MS	F	P-value
	Germany	441800	81174000		5.64523	7.90942							Regression	1	10.7732	10.7732	15.7672	0.000454417
	Greece	11370	10812467		4.05576	7.03392							Residual	28	19.1315	0.683267
	Hungary	174435	9849000		5.24163	6.99339							Total	29	29.9047
	Ireland	3270	4625885		3.51455	6.66519
	Italy	83245	60795612		4.92036	7.78387								Coefficients	Std Err	t Stat	P-value	Lower 95%	Upper 95%	Lower 95%	Upper 95%
	Latvia	330	1986096		2.51851	6.298							Intercept	-3.11488	1.76367	-1.76614	0.0882753	-6.72759	0.497828	-6.72759	0.497828
	Lithuania	275	2921262		2.43933	6.46557							Log Pop al 1/1/2015	1.01294	0.255098	3.97079	0.000454417	0.490397	1.53549	0.490397	1.53549
	Luxembourg	2360	562958		3.37291	5.75048
	Malta	1695	429344		3.22917	5.63281
	Netherlands	43035	16900726		4.63382	7.22791
	Norway	30470	5165802		4.48387	6.71314
	Poland	10255	38005614		4.01094	7.57985
	Portugal	870	10374822		2.93952	7.01598
	Romania	1225	19861408		3.08814	7.29801
	Slovakia	270	5421349		2.43136	6.73411
	Slovenia	260	2062874		2.41497	6.31447
	Spain	14600	46439864		4.16435	7.66689
	Sweden	156110	9747355		5.19343	6.98889
	Switzerland	38060	8236573		4.58047	6.91575
	United Kingdom	38370	64767115		4.58399	7.81135
	Model 5
	Countries	First Time As-seek 2015	Unemployment rates 2014		Log First Time As-seek. 2015	Log Unemployment rates 2014							SUMMARY OUTPUT
	Austria	85505	10.8		4.93199	1.03342		LinearRegTrain (7,3)	Constant	X1
	Belgium	38990	14.3		4.59095	1.15534		Coefficients	5.61637	-1.50273			Regression Statistics
	Bulgaria	20165	27.5		4.3046	1.43933		Std error	1.00786	0.849865			Multiple R	0.316932
	Croatia	140	24.3		2.14613	1.38561		p-value	5.81573e-06	0.0879233			R Square	0.100446
	Cyprus	2105	19.4		3.32325	1.2878		R-sqr	0.100446				Adjusted R Square	0.068319
	Czech Republic	1235	20.7		3.09167	1.31597		Number valid obs	30				Standard Error	0.980176
	Denmark	20825	8.4		4.31859	0.924279		Total obs	30				Observations	30
	Estonia	225	11.9		2.35218	1.07555
	Finland	32150	12.5		4.50718	1.09691							ANOVA
	France	70570	14.8		4.84862	1.17026								df	SS	MS	F	P-value
	Germany	441800	12		5.64523	1.07918							Regression	1	3.0038	3.0038	3.12653	0.0879233
	Greece	11370	27.6		4.05576	1.44091							Residual	28	26.9009	0.960745
	Hungary	174435	16.7		5.24163	1.22272							Total	29	29.9047
	Ireland	3270	18.7		3.51455	1.27184
	Italy	83245	15.2		4.92036	1.18184								Coefficients	Std Err	t Stat	P-value	Lower 95%	Upper 95%	Lower 95%	Upper 95%
	Latvia	330	23.6		2.51851	1.37291							Intercept	5.61637	1.00786	5.57255	5.81573e-06	3.55186	7.68089	3.55186	7.68089
	Lithuania	275	28.6		2.43933	1.45637							Log 2014 Unemployment rates	-1.50273	0.849865	-1.7682	0.0879233	-3.2436	0.238138	-3.2436	0.238138
	Luxembourg	2360	7.7		3.37291	0.886491
	Malta	1695	7.7		3.22917	0.886491
	Netherlands	43035	10.1		4.63382	1.00432
	Norway	30470	6.3		4.48387	0.799341
	Poland	10255	18		4.01094	1.25527
	Portugal	870	14.8		2.93952	1.17026
	Romania	1225	6.4		3.08814	0.80618
	Slovakia	270	39.3		2.43136	1.59439
	Slovenia	260	15.5		2.41497	1.19033
	Spain	14600	31.4		4.16435	1.49693
	Sweden	156110	13.9		5.19343	1.14301
	Switzerland	38060	8.8		4.58047	0.944483
	United Kingdom	38370	8.4		4.58399	0.924279
	Model 6
	Countries	First Time As-seek 2015	Log First Time As-seek. 2015	GDP PPS 2014	Refugees to 1.000 inhabitants 2014		log GDP PPS 2014	Log Refugees to 1.000 inhabitants 2014
	Austria	85505	4.93199	303219	7.13		5.48176	0.85309			LinearRegTrain (7,4)	Constant	X1	X2
	Belgium	38990	4.59095	362997	2.6		5.5599	0.414973			Coefficients	-1.39303	0.990401	0.763802
	Bulgaria	20165	4.3046	92498.2	1.53		4.96613	0.184691			Std error	0.797085	0.149283	0.124638
	Croatia	140	2.14613	68233.7	0.17		4.834	-0.769551			p-value	0.091889	4.05039e-07	1.51045e-06
	Cyprus	2105	3.32325	19094.5	4.44		4.28091	0.647383			R-sqr	0.783918
	Czech Republic	1235	3.09167	244250	0.3		5.38783	-0.522879			Number valid obs	30
	Denmark	20825	4.31859	193154	3.15		5.2859	0.498311			Total obs	30
	Estonia	225	2.35218	27525.7	0.07		4.43974	-1.1549
	Finland	32150	4.50718	165379	2.15		5.21848	0.332438
	France	70570	4.84862	1.93781e+06	3.93		6.28731	0.594393			SUMMARY OUTPUT
	Germany	441800	5.64523	2.79571e+06	2.69		6.44649	0.429752
	Greece	11370	4.05576	217177	0.94		5.33681	-0.0268721			Regression Statistics
	Hungary	174435	5.24163	183989	0.29		5.26479	-0.537602			Multiple R	0.885391
	Ireland	3270	3.51455	169647	1.25		5.22955	0.09691			R Square	0.783918
	Italy	83245	4.92036	1.60216e+06	1.57		6.20471	0.1959			Adjusted R Square	0.767911
	Latvia	330	2.51851	34935.8	0.09		4.54327	-1.04576			Standard Error	0.489212
	Lithuania	275	2.43933	60411.2	0.35		4.78112	-0.455932			Observations	30
	Luxembourg	2360	3.37291	40758.8	1.99		4.61022	0.298853
	Malta	1695	3.22917	10070	14.58		4.00303	1.16376			ANOVA
	Netherlands	43035	4.63382	605557	4.89		5.78216	0.689309				df	SS	MS	F	P-value
	Norway	30470	4.48387	251159	9.14		5.39995	0.960946			Regression	2	23.4428	11.7214	48.9761	1.04079e-09
	Poland	10255	4.01094	714525	0.41		5.85402	-0.387216			Residual	27	6.46187	0.239329
	Portugal	870	2.93952	222590	0.07		5.34751	-1.1549			Total	29	29.9047
	Romania	1225	3.08814	301802	0.11		5.47972	-0.958607
	Slovakia	270	2.43136	114215	0.15		5.05772	-0.823909				Coefficients	Std Err	t Stat	P-value	Lower 95%	Upper 95%	Lower 95%	Upper 95%
	Slovenia	260	2.41497	46648.3	0.12		4.66884	-0.920819			Intercept	-1.39303	0.797085	-1.74766	0.091889	-3.02852	0.242451	-3.02852	0.242451
	Spain	14600	4.16435	1.16301e+06	0.13		6.06558	-0.886057			2014 Refugees to 1.000 inhabitants	0.763802	0.124638	6.12814	1.51045e-06	0.508064	1.01954	0.508064	1.01954
	Sweden	156110	5.19343	326824	14.66		5.51431	1.16613			GDP 2014 PAR. ACQ	0.990401	0.149283	6.6344	4.05039e-07	0.684098	1.2967	0.684098	1.2967
	Switzerland	38060	4.58047	362768	7.63		5.55963	0.882525
	United Kingdom	38370	4.58399	1.93362e+06	1.82		6.28637	0.260071
	Table 2. Regression analyses. Dependent variable: Log First asylum seekers in 2015.
	Variable	Model 1	Model 2	Model 3	Model 4	Model 5	Model 6
	Log Refugees to 1.000 inhabitants	0.902415					0.763802
		0.195686					0.124638
	Log GDP (PPS)		1.14375				0.990401
			0.223461				0.149283
	Log Expenditure on social protection (% GDP)			5.08247
				1.54117
	Log Population				1.01294
					0.255098
	Log Unemployment rate					-1.50273
						0.849865
	Adj. R2	0.411363	0.464919	0.254028	0.337403	0.068319	0.767911
	F	21.2663	26.1974	10.8755	15.7672	3.12653	48.9761

## Sheet: Regression 2014
	2014
	Model 6
	Countries	First Time Asylum-seekers 2014	Log First Time Asylum-seekers 2014	GDP PPS 2013	Refugees to 1.000 inhabitants 2013	Log GDP PPS 2013	Log Refugees to 1.000 inhabitants 2013							SUMMARY OUTPUT
	Austria	25675	4.40951	296728	664.26	5.47236	2.82234		LinearRegTrain (7,4)	Constant	X1	X2
	Belgium	14045	4.14752	355377	838.67	5.55069	2.92359		Coefficients	-1.10267	0.718932	0.509609		Regression Statistics
	Bulgaria	10805	4.03362	88862.9	38.97	4.94872	1.59073		Std error	0.76367	0.157495	0.114831		Multiple R	0.858479
	Croatia	380	2.57978	67343.7	12.12	4.8283	1.0835		p-value	0.16027	9.8068e-05	0.000137822		R Square	0.736985
	Cyprus	1480	3.17026	19399	418.74	4.28778	2.62194		R-sqr	0.736985				Adjusted R Square	0.717503
	Czech Republic	905	2.95665	233128	37.91	5.36759	1.57875		Number valid obs	30				Standard Error	0.464267
	Denmark	14535	4.16242	189298	297.9	5.27715	2.47407		Total obs	30				Observations	30
	Estonia	145	2.16137	26427.6	1.55	4.42206	0.190332
	Finland	3490	3.54283	164381	33.63	5.21585	1.52673							ANOVA
	France	58845	4.76971	1907709	424.76	6.28051	2.62814								df	SS	MS	F	P-value
	Germany	172945	5.23791	2.67828e+06	526.87	6.42786	2.7217							Regression	2	16.3071	8.15357	37.828	1.47818e-08
	Greece	7585	3.87996	216499	26.34	5.33546	1.42062							Residual	27	5.81967	0.215543
	Hungary	41215	4.61506	175502	26.28	5.24428	1.41963							Total	29	22.1268
	Ireland	1440	3.15836	161535	86.31	5.20827	1.93606
	Italy	63655	4.80383	1.58733e+06	253.26	6.20067	2.40357								Coefficients	Std Err	t Stat	P-value	Lower 95%	Upper 95%	Lower 95%	Upper 95%
	Latvia	365	2.56229	33508.3	2.49	4.52515	0.396199							Intercept	-1.10267	0.76367	-1.44391	0.16027	-2.66959	0.464255	-2.66959	0.464255
	Lithuania	385	2.58546	57869	14.17	4.76245	1.15137							Log GDP PPS 2013	0.718932	0.157495	4.56481	9.8068e-05	0.39578	1.04208	0.39578	1.04208
	Luxembourg	1030	3.01284	38468.2	352.22	4.5851	2.54681							Log Refugees to 1.000 inhabitants 2013	0.509609	0.114831	4.43789	0.000137822	0.273995	0.745224	0.273995	0.745224
	Malta	1275	3.10551	9717.7	31.6486	3.98756	1.50035
	Netherlands	21780	4.33806	594727	2128.22	5.77432	3.32802
	Norway	10910	4.03782	250486	144.46	5.39878	2.15975
	Poland	5610	3.74896	687643	52.89	5.83736	1.72337
	Portugal	440	2.64345	215553	6.51	5.33355	0.813581
	Romania	1500	3.17609	288662	7.46	5.46039	0.872739
	Slovakia	230	2.36173	109524	14.33	5.03951	1.15625
	Slovenia	355	2.55023	44236.3	10.51	4.64578	1.0216
	Spain	5460	3.73719	1.12999e+06	9.18	6.05307	0.962843
	Sweden	74980	4.87495	319313	255.65	5.50422	2.40765
	Switzerland	21940	4.34124	354330	1274.88	5.54941	3.10547
	United Kingdom	32120	4.50678	1.85104e+06	516.83	6.26742	2.71335
		595525
